# Supplementary material for: Positive Association between Endothelium–Platelet Microparticles and Urinary Concentration of Lead and Cadmium in Adolescents and Young Adults
Source: Nutrients. 2021 Aug 24;13(9):2913. doi: 10.3390/nu13092913 (PMC8468016; doi:10.3390/nu13092913)
Supplement: Supplementary file 1 [file nutrients-13-02913-s001.zip]

Archive with 1 entries (1 files):
- nutrients-1275081-supplementary.pdf
